# Supplementary material for: Influence of Denture Base Fabrication on Candida albicans Adhesion and Early Biofilm: An In Vitro Comparison of Five Techniques
Source: Dent J (Basel). 2026 May 1;14(5):262. doi: 10.3390/dj14050262 (PMC13205908; doi:10.3390/dj14050262)
Supplement: Supplementary file 1 [file dentistry-14-00262-s001.zip]

Archive with 1 entries (1 files):
- dentistry-4154107-supplementary.pdf
